# Supplementary material for: Relationship between Corticospinal Excitability While Gazing at the Mirror and Motor Imagery Ability
Source: Brain Sci. 2023 Mar 9;13(3):463. doi: 10.3390/brainsci13030463 (PMC10046091; doi:10.3390/brainsci13030463)
Supplement: Supplementary file 1 [file brainsci-13-00463-s001.zip]

Archive with 1 entries (1 files):
- brainsci-2238703-supplementary.pdf
